# Supplementary material for: A Paper-Based Photoelectrochemical Sensing Platform Based on In Situ Grown ZnO/ZnIn2S4 Heterojunctions onto Paper Fibers for Sensitively Detecting AFP
Source: Biosensors (Basel). 2022 Oct 2;12(10):818. doi: 10.3390/bios12100818 (PMC9599276; doi:10.3390/bios12100818)
Supplement: Supplementary file 1 [file biosensors-12-00818-s001.zip]

Archive with 1 entries (1 files):
- biosensors-1902461-supplementary.pdf
